# Supplementary material for: Under which conditions can introverts achieve happiness? Mediation and moderation effects of the quality of social relationships and emotion regulation ability on happiness
Source: PeerJ. 2015 Oct 8;3:e1300. doi: 10.7717/peerj.1300 (PMC4614904; doi:10.7717/peerj.1300)
Supplement: Supplemental Information 1 [file peerj-03-1300-s001.zip]

Archive with 3 entries (2 files):
- Data 4_7_2015.sav
- __MACOSX/
- __MACOSX/._Data 4_7_2015.sav
